# Supplementary material for: TCF25 serves as a nutrient sensor to orchestrate metabolic adaptation and cell death by enhancing lysosomal acidification under glucose starvation
Source: Cell Rep. Author manuscript; Available in PMC 2026 Mar 24. (PMC13010378; doi:10.1016/j.celrep.2025.116186)
Supplement: 2 [file NIHMS2113379-supplement-2.xlsx]

## Sheet: Sheet1
id	Description	Num(The number of targeting sgRNAs for each gene)	RRA score	p-value	Rank	sgRNA (positive targeting)	Log2FC
Napsa	napsin A aspartic peptidase	5	1.4727e-05	6.2154e-05	1	5	1.7362
pex16	peroxisomal biogenesis factor 16	5	4.4757e-05	0.00021229	2	4	2.1183
Atp6v0a1	ATPase, H+ transporting, lysosomal V0 subunit A1	4	8.0946e-05	0.0003027	3	4	1.4104
TCF25	transcription factor 25 (basic helix-loop-helix)	5	0.00011245	0.00050557	4	5	1.7408
Psat1	phosphoserine aminotransferase 1	5	0.00012973	0.00058629	5	5	2.3489
Zfp932	zinc finger protein 932	5	0.00013325	0.00060512	6	4	1.9568
Runx1	runt related transcription factor 1	5	0.00014761	0.00067293	7	5	1.3738
Gja1	gap junction protein, alpha 1	5	0.00015759	0.00072674	8	4	2.2697
Reep4	receptor accessory protein 4	5	0.00016295	0.00075418	9	4	2.2504
Pex19	peroxisomal biogenesis factor 19	5	0.00016975	0.00078647	10	5	2.2057
Smad4	SMAD family member 4	5	0.00017905	0.00083006	11	5	1.6075
Pex2	peroxisomal biogenesis factor 2	5	0.00018396	0.00085051	12	4	2.1636
Zfp74	zinc finger protein 74	5	0.00018755	0.00086827	13	3	2.4651
Card10	caspase recruitment domain family, member 10	5	0.00019538	0.00089625	14	5	1.6808
Mbd2	methyl-CpG binding domain protein 2	5	0.00020327	0.00093069	15	5	2.3087
Parp4	poly (ADP-ribose) polymerase family, member 4	5	0.00020638	0.00094253	16	4	1.7939
Vmn1r196	vomeronasal 1 receptor 196	4	0.00021825	0.00081015	17	3	2.6496
BC028528	cDNA sequence BC028528	4	0.00022712	0.00084405	18	3	2.4641
Ccs	copper chaperone for superoxide dismutase	5	0.00023578	0.0010717	19	5	2.3914
Epb4.1l4b	erythrocyte membrane protein band 4.1 like 4b	5	0.00024956	0.0011379	20	4	2.5005
Optc	opticin	5	0.00026072	0.0011928	21	4	1.8367
Lamtor2	late endosomal/lysosomal adaptor, MAPK and MTOR activator 2	5	0.00028039	0.0012928	22	4	2.1919
Nt5c3	5'-nucleotidase, cytosolic III	5	0.00030073	0.0013897	23	3	2.5023
Tspan3	tetraspanin 3	5	0.00030077	0.0013908	24	4	1.7346
Adrbk2	G protein-coupled receptor kinase 3	5	0.00033224	0.0015205	25	4	1.8705
Lrrk2	leucine-rich repeat kinase 2	5	0.00035758	0.0016335	26	5	1.4475
Rassf9	Ras association (RalGDS/AF-6) domain family (N-terminal) member 9	5	0.00036534	0.0016668	27	3	1.0667
Ggh	gamma-glutamyl hydrolase	4	0.00038185	0.0013881	28	4	1.4743
Bag5	BCL2-associated athanogene 5	5	0.00039408	0.0017901	29	5	1.4411
Amelx	amelogenin, X-linked	5	0.00041502	0.0018972	30	5	1.5362
BIM	BCL2-like 11 (apoptosis facilitator)	11	0.00043371	0.0030611	31	8	1.294
Vmn1r23	vomeronasal 1 receptor 23	5	0.00043465	0.0019892	32	3	2.3819
Pla2g7	phospholipase A2, group VII (platelet-activating factor acetylhydrolase, plasma)	5	0.00044979	0.0020618	33	5	1.1206
Pga5	pepsinogen 5, group I	5	0.00049073	0.0022389	34	3	2.2396
Igfbp4	insulin-like growth factor binding protein 4	5	0.00051503	0.0023513	35	3	2.2099
Slc25a36	solute carrier family 25, member 36	5	0.00052361	0.0023863	36	4	2.3095
Asxl1	ASXL transcriptional regulator 1	5	0.00055005	0.002502	37	5	0.96317
Ccl11	chemokine (C-C motif) ligand 11	5	0.00058404	0.0026495	38	4	2.1193
Clca6	chloride channel accessory 4A	5	0.00058445	0.0026516	39	5	1.3869
Nrbf2	nuclear receptor binding factor 2	5	0.00059841	0.0027124	40	4	2.088
Pwwp2b	PWWP domain containing 2B	5	0.00061069	0.0027657	41	5	1.7113
Tssk2	testis-specific serine kinase 2	5	0.00061523	0.0027824	42	5	1.702
Slitrk4	SLIT and NTRK-like family, member 4	5	0.00062097	0.0028071	43	3	1.3718
Fkbp1b	FK506 binding protein 1b	5	0.00062972	0.0028529	44	3	2.1927
St3gal6	ST3 beta-galactoside alpha-2,3-sialyltransferase 6	5	0.00064115	0.0029024	45	3	2.2814
Bpifb1	BPI fold containing family B, member 1	5	0.00065363	0.0029605	46	5	1.0133
Kcnc3	potassium voltage gated channel, Shaw-related subfamily, member 3	5	0.00065946	0.0029874	47	3	2.3562
Lztr1	leucine-zipper-like transcriptional regulator, 1	5	0.00067591	0.0030638	48	5	0.93257
Eif4h	eukaryotic translation initiation factor 4H	5	0.00069317	0.0031306	49	4	1.7813
Tmprss11a	transmembrane protease, serine 11a	5	0.00070586	0.0031854	50	3	2.2886
Kat7	K(lysine) acetyltransferase 7	5	0.00071195	0.0032102	51	4	2.3413
Atp13a3	ATPase type 13A3	5	0.00074022	0.003342	52	5	1.3803
U2af2	U2 small nuclear ribonucleoprotein auxiliary factor (U2AF) 2	5	0.00074231	0.003349	53	3	2.3336
4930578I06Rik	RIKEN cDNA 4930578I06 gene	5	0.00075377	0.0033948	54	3	2.1706
Gm12169	predicted gene 12169	5	0.00075595	0.0034055	55	4	2.006
Ccl7	chemokine (C-C motif) ligand 7	5	0.00076237	0.0034319	56	3	1.6725
Pkdrej	polycystin (PKD) family receptor for egg jelly	5	0.00078076	0.0035158	57	4	1.6317
Txndc9	thioredoxin domain containing 9	5	0.00078178	0.0035218	58	3	1.3954
Cep89	centrosomal protein 89	5	0.00081702	0.0036751	59	4	2.1948
2410127L17Rik	carnosine N-methyltransferase 1	5	0.00082131	0.003694	60	3	0.67485
Vmn1r29	vomeronasal 1 receptor 29	5	0.00083155	0.0037386	61	4	1.9809
Zfand1	zinc finger, AN1-type domain 1	5	0.00084753	0.0038075	62	4	1.9079
Fastkd2	FAST kinase domains 2	4	0.00086637	0.0031392	63	3	2.1425
Kcnb1	potassium voltage gated channel, Shab-related subfamily, member 1	5	0.00086943	0.0038915	64	4	1.6005
Kbtbd8	kelch repeat and BTB (POZ) domain containing 8	5	0.00089593	0.0040061	65	4	1.6327
Ctdsp2	CTD (carboxy-terminal domain, RNA polymerase II, polypeptide A) small phosphatase 2	7	0.00090292	0.004668	66	6	1.0223
Gzmb	granzyme B	5	0.00090793	0.0040518	67	5	2.2751
Hkdc1	hexokinase domain containing 1	5	0.00091331	0.0040739	68	4	2.1795
Ucma	upper zone of growth plate and cartilage matrix associated	8	0.00091924	0.0052831	69	4	0.5257
Wrap73	WD repeat containing, antisense to Trp73	5	0.00093751	0.0041874	70	5	0.8695
Epb4.1l1	erythrocyte membrane protein band 4.1 like 1	5	0.0009407	0.0042025	71	5	1.3192
S100z	S100 calcium binding protein, zeta	5	0.00094369	0.0042176	72	5	1.316
C130079G13Rik	AADACL2 family member 1	5	0.00094797	0.0042402	73	5	1.4158
Ifi47	interferon gamma inducible protein 47	5	0.00095098	0.004252	74	5	2.0217
Opn4	opsin 4 (melanopsin)	5	0.0009718	0.0043462	75	5	0.9824
Vdac2	voltage-dependent anion channel 2	5	0.0009787	0.0043849	76	4	2.1442
Aff1	AF4/FMR2 family, member 1	5	0.00099364	0.0044506	77	5	0.94657
Fbxw21	F-box and WD-40 domain protein 21	5	0.0010314	0.0046174	78	3	2.2453
BC048679	cDNA sequence BC048679	5	0.0010406	0.0046653	79	5	1.0426
Myl6b	myosin, light polypeptide 6B	5	0.0010422	0.0046744	80	5	1.689
Skil	SKI-like	5	0.0010468	0.0046992	81	3	1.4995
Acp2	acid phosphatase 2, lysosomal	5	0.0010474	0.0047013	82	4	1.564
Rhobtb1	Rho-related BTB domain containing 1	5	0.001051	0.0047207	83	5	1.2753
Gamt	guanidinoacetate methyltransferase	5	0.0010635	0.0047724	84	3	2.1278
Setd8	lysine methyltransferase 5A	5	0.001074	0.004816	85	3	0.67468
Hdac4	histone deacetylase 4	5	0.001074	0.004816	86	4	1.7603
Atp1a2	ATPase, Na+/K+ transporting, alpha 2 polypeptide	5	0.001078	0.0048423	87	4	2.0966
Slc16a13	solute carrier family 16 (monocarboxylic acid transporters), member 13	5	0.0010857	0.0048741	88	5	1.0209
Wdr45	WD repeat domain 45	5	0.0010957	0.0049204	89	4	1.2355
Med15	mediator complex subunit 15	5	0.0011038	0.0049559	90	5	1.1428
Ndst4	N-deacetylase/N-sulfotransferase (heparin glucosaminyl) 4	5	0.0011095	0.0049849	91	3	2.1465
Spata5	spermatogenesis associated 5	5	0.0011192	0.0050296	92	3	1.3022
Ikbip	IKBKB interacting protein	5	0.0011469	0.0051496	93	3	2.1763
Amer2	APC membrane recruitment 2	5	0.0011496	0.0051588	94	5	1.4095
Cacna2d4	calcium channel, voltage-dependent, alpha 2/delta subunit 4	5	0.0011711	0.0052443	95	5	1.0285
Dmrt2	doublesex and mab-3 related transcription factor 2	5	0.0011999	0.0053692	96	4	2.221
Pkhd1	polycystic kidney and hepatic disease 1	5	0.0012014	0.0053783	97	4	2.0277
2810474O19Rik	retroelement silencing factor 1	5	0.001208	0.0054101	98	4	0.99396
Atpif1	ATPase inhibitory factor 1	5	0.001221	0.0054617	99	3	2.0667
Has1	hyaluronan synthase 1	5	0.00123	0.0054962	100	5	0.89873
Mns1	meiosis-specific nuclear structural protein 1	5	0.0013194	0.0058917	101	4	1.7566
Mmp12	matrix metallopeptidase 12	5	0.001326	0.0059218	102	4	1.3138
Klhl30相反	kelch-like 30	5	0.0013401	0.0059799	103	4	1.6539
Fnbp1	formin binding protein 1	5	0.0013556	0.006037	104	5	1.4795
Gzmg	granzyme G	4	0.0014159	0.0050996	105	3	0.98066
Zfp91	zinc finger protein 91	5	0.0014201	0.0062877	106	4	1.5517
Pes1	pescadillo ribosomal biogenesis factor 1	5	0.0014233	0.0063012	107	4	1.4534
Surf4	surfeit gene 4	5	0.0014663	0.0064879	108	5	0.94372
Pax5	paired box 5	5	0.0014724	0.0065116	109	3	2.0846
Fabp4	fatty acid binding protein 4, adipocyte	5	0.0014746	0.0065159	110	3	0.77872
Mical3	microtubule associated monooxygenase, calponin and LIM domain containing 3	5	0.0015068	0.0066569	111	3	1.0023
Zfp595	zinc finger protein 595	5	0.0015355	0.0067764	112	3	2.1767
Bcas1	brain enriched myelin associated protein 1	5	0.0015698	0.0069109	113	5	0.98358
Nrg2	neuregulin 2	5	0.001583	0.0069658	114	5	1.1884
H2-Aa	histocompatibility 2, class II antigen A, alpha	5	0.0015941	0.0070094	115	3	0.87462
Hsh2d	hematopoietic SH2 domain containing	5	0.0016018	0.0070503	116	5	1.11
Cotl1	coactosin-like 1 (Dictyostelium)	5	0.0016152	0.007103	117	5	1.3426
Ptpn20	protein tyrosine phosphatase, non-receptor type 20	5	0.0016209	0.007131	118	4	1.6138
Litaf	LPS-induced TN factor	5	0.0016324	0.0071767	119	5	1.1021
Kat6a	K(lysine) acetyltransferase 6A	5	0.0016584	0.007293	120	3	1.4125
Rnft1	ring finger protein, transmembrane 1	5	0.0016784	0.0073758	121	3	2.0617
Btbd8	BTB (POZ) domain containing 8	5	0.0016789	0.0073796	122	5	1.4843
Man2b1	mannosidase 2, alpha B1	5	0.0017276	0.0075798	123	5	1.0451
Tmcc2	transmembrane and coiled-coil domains 2	5	0.0017731	0.0077724	124	5	1.5508
Lamtor4	late endosomal/lysosomal adaptor, MAPK and MTOR activator 4	5	0.0017818	0.0078079	125	4	1.4819
Prom1	prominin 1	5	0.001784	0.0078187	126	3	1.9869
Pycrl	pyrroline-5-carboxylate reductase-like	5	0.0018093	0.0079323	127	5	1.9348
Taf3	TATA-box binding protein associated factor 3	5	0.0018116	0.0079425	128	4	1.7926
Lcor	ligand dependent nuclear receptor corepressor	5	0.0018149	0.0079597	129	4	1.7988
Kdm1a	lysine (K)-specific demethylase 1A	5	0.0018177	0.0079753	130	4	1.7414
Cpsf4l	cleavage and polyadenylation specific factor 4-like	5	0.0018256	0.008006	131	3	0.91368
Fam189b	family with sequence similarity 189, member B	5	0.0018383	0.0080641	132	4	1.7646
Ankra2	ankyrin repeat, family A (RFXANK-like), 2	5	0.0018466	0.0081001	133	3	1.2192
Vdac1	voltage-dependent anion channel 1	5	0.0018614	0.0081717	134	4	1.4217
Ift80	intraflagellar transport 80	5	0.0018896	0.008288	135	5	0.92842
Rab28	RAB28, member RAS oncogene family	5	0.0019005	0.0083315	136	3	1.3391
Chrm4	cholinergic receptor, muscarinic 4	5	0.001926	0.0084354	137	5	1.0652
Tmem53	transmembrane protein 53	5	0.0019506	0.0085269	138	4	1.8504
Armc7	armadillo repeat containing 7	5	0.0019765	0.0086313	139	3	1.6232
Gm101	cilia and flagella associated protein 221	5	0.0020118	0.0087884	140	5	0.70744
Pik3ap1	phosphoinositide-3-kinase adaptor protein 1	5	0.0020319	0.0088767	141	5	1.427
D8Ertd82e	PEAK1 related kinase activating pseudokinase 1	5	0.0020441	0.008917	142	4	1.7996
Ski	ski sarcoma viral oncogene homolog (avian)	5	0.0020473	0.0089294	143	5	1.2147
Serp1	stress-associated endoplasmic reticulum protein 1	5	0.0020478	0.0089332	144	3	1.4215
Slc6a19	solute carrier family 6 (neurotransmitter transporter), member 19	5	0.0020765	0.009044	145	5	1.2078
4930539E08Rik	BCL2 interacting protein 5	5	0.002112	0.0092098	146	5	0.96046
Lrat	lecithin-retinol acyltransferase (phosphatidylcholine-retinol-O-acyltransferase)	5	0.0021352	0.0093147	147	3	1.9746
Zhx2	zinc fingers and homeoboxes 2	5	0.0021432	0.0093486	148	5	1.6048
Vmn1r25	vomeronasal 1 receptor 25	5	0.0021863	0.0095251	149	4	1.9391
Serpinb9	serine (or cysteine) peptidase inhibitor, clade B, member 9	5	0.0021974	0.0095762	150	5	1.0453
Dlx2	distal-less homeobox 2	5	0.0022107	0.0096311	151	5	1.039
Ktn1	kinectin 1	5	0.0022134	0.0096424	152	3	1.4408
Ints12	integrator complex subunit 12	5	0.0022327	0.0097296	153	4	1.9697
Ovgp1	oviductal glycoprotein 1	5	0.0022487	0.0097974	154	4	1.3675
Klhl8	kelch-like 8	5	0.0022591	0.0098399	155	3	1.6014
Vipas39	VPS33B interacting protein, apical-basolateral polarity regulator, spe-39 homolog	5	0.0022771	0.0099158	156	3	1.9722
Kcnk15	potassium channel, subfamily K, member 15	5	0.0022986	0.01001	157	3	0.64031
Foxn1	forkhead box N1	5	0.0023021	0.01002	158	5	1.1315
Aldh1a3	aldehyde dehydrogenase family 1, subfamily A3	5	0.0023363	0.010163	159	5	0.92818
Asgr1	asialoglycoprotein receptor 1	5	0.0023417	0.010181	160	5	1.4792
Prss28	protease, serine 28	5	0.0023785	0.010341	161	3	1.5208
Ear6	eosinophil-associated, ribonuclease A family, member 6	4	0.0023872	0.0085533	162	4	1.589
Glce	glucuronyl C5-epimerase	5	0.0024018	0.010431	163	4	1.4374
Lhx1	LIM homeobox protein 1	5	0.0024037	0.010443	164	5	0.85978
Sdr39u1	short chain dehydrogenase/reductase family 39U, member 1	5	0.0024042	0.010445	165	3	1.9946
Nt5c	5',3'-nucleotidase, cytosolic	5	0.0024113	0.01047	166	4	1.3839
Ap3s1	adaptor-related protein complex 3, sigma 1 subunit	5	0.0024323	0.010541	167	3	2.0646
Dpp4	dipeptidylpeptidase 4	5	0.002447	0.010611	168	4	1.8131
Cnep1r1	CTD nuclear envelope phosphatase 1 regulatory subunit 1	5	0.0024678	0.010701	169	4	1.4078
Satb1	special AT-rich sequence binding protein 1	5	0.0024745	0.010728	170	5	1.3357
Slc38a1	solute carrier family 38, member 1	5	0.0024888	0.010791	171	5	0.96077
Vmn1r225	vomeronasal 1 receptor 225	5	0.0024955	0.010811	172	4	1.4332
Otoa	otoancorin	5	0.002514	0.010895	173	4	1.4265
Ch25h	cholesterol 25-hydroxylase	5	0.0025267	0.010948	174	5	1.1409
Pigw	phosphatidylinositol glycan anchor biosynthesis, class W	5	0.0025773	0.011172	175	4	1.6763
Ooep	oocyte expressed protein	5	0.0025939	0.011236	176	4	1.3969
Ticrr	TOPBP1-interacting checkpoint and replication regulator	5	0.0026112	0.011306	177	3	0.90125
Zfr	zinc finger RNA binding protein	5	0.0026186	0.011338	178	3	2.0119
Larp4	La ribonucleoprotein domain family, member 4	5	0.0026299	0.011386	179	3	1.8768
Cd93	CD93 antigen	5	0.0026385	0.011418	180	5	1.2026
Ppp1r14a	protein phosphatase 1, regulatory inhibitor subunit 14A	5	0.002644	0.011439	181	3	0.61349
Ccdc18	coiled-coil domain containing 18	5	0.0026447	0.011443	182	4	1.7334
Prkd2	protein kinase D2	5	0.0026755	0.01158	183	4	1.3595
Lipa	lysosomal acid lipase A	5	0.0026762	0.011583	184	5	0.87926
Il1f5	interleukin 36 receptor antagonist	5	0.0026792	0.011597	185	4	1.8723
AA987161	None	5	0.0027152	0.011735	186	3	1.6969
Rnd3	Rho family GTPase 3	5	0.0027455	0.011861	187	4	1.9793
Os9	amplified in osteosarcoma	5	0.0027468	0.011864	188	5	1.0558
Cchcr1	coiled-coil alpha-helical rod protein 1	5	0.0027656	0.011942	189	3	1.4458
Tro	trophinin	5	0.0027735	0.011975	190	5	0.90699
Triml1	tripartite motif family-like 1	5	0.0028086	0.012117	191	5	1.1967
Aqp7	aquaporin 7	5	0.0028092	0.012123	192	4	1.3804
Car15	carbonic anhydrase 15	5	0.0028132	0.012141	193	5	0.88874
Aamdc	adipogenesis associated Mth938 domain containing	9	0.0028327	0.01493	194	7	1.2977
Tbx22	T-box 22	5	0.0028476	0.012285	195	3	1.976
Psap	prosaposin	5	0.0029059	0.012517	196	4	1.2415
Col8a2	collagen, type VIII, alpha 2	5	0.002906	0.012518	197	5	0.95649
Peli1	pellino 1	5	0.0029139	0.012548	198	5	1.8107
Fut10	fucosyltransferase 10	5	0.0029302	0.012602	199	4	1.392
Atad2b	ATPase family, AAA domain containing 2B	5	0.0029914	0.012785	200	4	1.6199
Noc4l	NOC4 like	5	0.0030039	0.012832	201	3	0.76914
Sox21	SRY (sex determining region Y)-box 21	5	0.0030519	0.012987	202	3	1.7928
Ric3	RIC3 acetylcholine receptor chaperone	5	0.003055	0.012994	203	4	1.2326
Ppan	peter pan homolog	5	0.0030833	0.013076	204	3	2.0077
Adam19	a disintegrin and metallopeptidase domain 19 (meltrin beta)	4	0.0030846	0.010959	205	4	1.8517
Fbxo41	F-box protein 41	5	0.0031077	0.013156	206	3	0.71398
Musk	muscle, skeletal, receptor tyrosine kinase	5	0.0031106	0.013165	207	4	1.5345
Nxph1	neurexophilin 1	5	0.003125	0.013211	208	4	1.8959
Frmd4b	FERM domain containing 4B	5	0.0031655	0.013339	209	4	1.7789
Akap17b	A kinase (PRKA) anchor protein 17B	5	0.0031962	0.013429	210	4	1.7995
BC023829	None	5	0.0032282	0.013538	211	3	1.0332
Arg2	arginase type II	5	0.0032503	0.013607	212	4	1.6586
Pde7a	phosphodiesterase 7A	5	0.0032699	0.013674	213	3	1.6098
Gnrh1	gonadotropin releasing hormone 1	5	0.0032842	0.013712	214	3	0.7745
Narg2	interactor of little elongation complex ELL subunit 2	5	0.0033095	0.013795	215	4	1.6104
Kdm1b	lysine (K)-specific demethylase 1B	5	0.0033509	0.013914	216	4	1.257
Hsf3	heat shock transcription factor 3	5	0.0033964	0.014051	217	3	1.2712
4833403I15Rik	laeverin	5	0.0034649	0.014265	218	3	0.99959
Tstd3	thiosulfate sulfurtransferase (rhodanese)-like domain containing 3	5	0.0034974	0.014369	219	4	1.5894
Fam118a	family with sequence similarity 118, member A	5	0.0035053	0.014388	220	3	1.9476
Pxk	PX domain containing serine/threonine kinase	5	0.0035085	0.014398	221	3	0.81905
Col9a1	collagen, type IX, alpha 1	5	0.0035347	0.01449	222	4	1.3322
Oas1d	2'-5' oligoadenylate synthetase 1D	5	0.0035741	0.014607	223	4	1.8055
Gbp2b	guanylate binding protein 2b	5	0.0035951	0.014677	224	4	1.2073
Ang2	angiogenin, ribonuclease A family, member 2	4	0.0036182	0.012772	225	4	0.92835
Lrig2	leucine-rich repeats and immunoglobulin-like domains 2	5	0.0036282	0.014768	226	4	1.3555
Fanci	Fanconi anemia, complementation group I	5	0.0037106	0.015031	227	3	1.0063
Acvr1	activin A receptor, type 1	5	0.0037117	0.015036	228	4	1.1281
Extl1	exostosin-like glycosyltransferase 1	5	0.0037222	0.015064	229	3	1.8285
Dazap1	DAZ associated protein 1	5	0.0037416	0.015125	230	3	1.9352
Fam120c	family with sequence similarity 120, member C	5	0.0037512	0.015153	231	4	1.2296
Dsg3	desmoglein 3	5	0.0037872	0.015266	232	4	1.3934
Acsm1	acyl-CoA synthetase medium-chain family member 1	5	0.0037969	0.015299	233	3	1.8547
Ppp2r5d	protein phosphatase 2, regulatory subunit B', delta	5	0.0038027	0.015321	234	4	1.095
Zfp146	zinc finger protein 146	5	0.0038069	0.015333	235	3	1.3648
Spty2d1	SPT2 chromatin protein domain containing 1	5	0.0039087	0.015646	236	4	1.0366
Lyzl1	lysozyme-like 1	5	0.0039429	0.015743	237	3	1.1888
Enah	ENAH actin regulator	5	0.0039457	0.015751	238	3	1.9433
Tmem233	transmembrane protein 233	5	0.0039806	0.015865	239	4	1.4438
Etnppl	ethanolamine phosphate phospholyase	5	0.0039962	0.015915	240	3	1.897
Tbck	TBC1 domain containing kinase	5	0.0040181	0.015983	241	3	1.9147
D7Ertd443e	DNA segment, Chr 7, ERATO Doi 443, expressed	5	0.0040726	0.016148	242	3	1.8944
Zfp101	zinc finger protein 101	5	0.004078	0.016166	243	4	1.3346
Sdc2	syndecan 2	5	0.0041069	0.016252	244	3	1.8209
Tnfrsf10b	tumor necrosis factor receptor superfamily, member 10b	5	0.0041202	0.0163	245	4	1.4237
Trim45	tripartite motif-containing 45	5	0.0041249	0.016314	246	3	1.7457
Atl2	atlastin GTPase 2	5	0.0041314	0.016331	247	4	1.287
Polr2e	polymerase (RNA) II (DNA directed) polypeptide E	5	0.004181	0.016504	248	3	1.3322
Nme3	NME/NM23 nucleoside diphosphate kinase 3	5	0.0042006	0.01658	249	4	1.3315
Cercam	cerebral endothelial cell adhesion molecule	5	0.0042098	0.016607	250	4	1.2655
Oxr1	oxidation resistance 1	10	0.0042769	0.022112	251	6	1.0997
Hormad2	HORMA domain containing 2	5	0.0043465	0.017021	252	4	1.9105
Neu3	neuraminidase 3	5	0.0043804	0.017133	253	4	1.7923
0610010F05Rik	SANT and BTB domain regulator of CSR	5	0.00441	0.017233	254	3	1.9043
Mmp9	matrix metallopeptidase 9	5	0.0044196	0.017255	255	4	1.5245
Lbx1	ladybird homeobox 1	5	0.0044452	0.017335	256	4	1.3972
Atp6v0d1	ATPase, H+ transporting, lysosomal V0 subunit D1	5	0.0044569	0.017371	257	4	1.2385
Mid1ip1	Mid1 interacting protein 1 (gastrulation specific G12-like (zebrafish))	5	0.0044611	0.017385	258	4	0.82202
Npbwr1	neuropeptides B/W receptor 1	5	0.0045096	0.017554	259	4	1.4612
Cyp17a1	cytochrome P450, family 17, subfamily a, polypeptide 1	5	0.0045188	0.017587	260	3	0.89226
Arl14ep	ADP-ribosylation factor-like 14 effector protein	5	0.0045731	0.017743	261	3	0.60513
Tfap4	transcription factor AP4	5	0.0045811	0.017769	262	4	1.4062
Tmem86a	transmembrane protein 86A	5	0.0045855	0.017784	263	4	1.6217
D6Wsu163e	DNA segment, Chr 6, Wayne State University 163, expressed	5	0.004593	0.017818	264	4	1.7675
Map2k4	mitogen-activated protein kinase kinase 4	5	0.0045986	0.017834	265	4	1.2822
Fam102b	family with sequence similarity 102, member B	5	0.0046183	0.017904	266	4	1.2408
Zfhx4	zinc finger homeodomain 4	5	0.0046199	0.01791	267	4	1.3529
Lamtor1	late endosomal/lysosomal adaptor, MAPK and MTOR activator 1	5	0.0046292	0.01794	268	3	0.89811
Plcl1	phospholipase C-like 1	5	0.0046304	0.017944	269	4	1.1283
Acss1	acyl-CoA synthetase short-chain family member 1	5	0.0046469	0.017998	270	4	1.2728
Pmf1	polyamine-modulated factor 1	5	0.0046849	0.018124	271	3	1.5996
B4galnt1	beta-1,4-N-acetyl-galactosaminyl transferase 1	5	0.004712	0.018214	272	3	1.6579
Rbm48	RNA binding motif protein 48	5	0.0047549	0.018347	273	3	0.75403
Dgat2l6	diacylglycerol O-acyltransferase 2-like 6	5	0.0047784	0.018422	274	3	0.57331
Grin2b	glutamate receptor, ionotropic, NMDA2B (epsilon 2)	5	0.0047816	0.018436	275	4	1.1986
Hemt1	glycosylphosphatidylinositol anchored molecule like 2	5	0.0048066	0.018515	276	3	1.8048
Vhl	von Hippel-Lindau tumor suppressor	5	0.0048113	0.018529	277	4	1.5918
Pus7	pseudouridylate synthase 7	5	0.0048139	0.018535	278	3	1.8949
Alox15	arachidonate 15-lipoxygenase	5	0.0048406	0.018626	279	4	1.8605
Hoxb8	homeobox B8	5	0.0048578	0.018685	280	4	1.7362
Rem2	rad and gem related GTP binding protein 2	5	0.0048922	0.018792	281	3	1.799
4921539E11Rik	RIKEN cDNA 4921539E11 gene	5	0.0049134	0.018858	282	4	1.6121
Rev1	REV1, DNA directed polymerase	5	0.0049307	0.018913	283	3	1.793
Psmc2	proteasome (prosome, macropain) 26S subunit, ATPase 2	5	0.005016	0.019165	284	3	0.50916
St3gal4	ST3 beta-galactoside alpha-2,3-sialyltransferase 4	5	0.0050317	0.019216	285	3	1.7711
Glipr1l2	GLI pathogenesis-related 1 like 2	5	0.0050945	0.019405	286	3	1.8586
Banf2	BANF family member 2	5	0.0051219	0.019493	287	4	1.3148
Mptx1	mucosal pentraxin 1	5	0.0051331	0.019534	288	3	1.4535
Pgr15l	G protein-coupled receptor 15-like	5	0.0051385	0.019547	289	4	1.4604
Lce1a1	late cornified envelope 1A1	4	0.005168	0.018001	290	3	1.635
H2-T24	histocompatibility 2, T region locus 24	5	0.0051742	0.019657	291	4	1.3433
Sptbn2	spectrin beta, non-erythrocytic 2	5	0.0051968	0.019722	292	4	1.1651
Desi1	desumoylating isopeptidase 1	5	0.005264	0.019931	293	3	1.058
Sult1d1	sulfotransferase family 1D, member 1	5	0.0052818	0.019984	294	3	1.8164
Ept1	selenoprotein I	5	0.0053088	0.020067	295	4	1.4521
Snx13	sorting nexin 13	4	0.0053449	0.018594	296	3	2.0303
Zfp174	zinc finger protein 174	4	0.0053603	0.018648	297	3	1.6328
Tmem56	TLC domain containing 4	5	0.0053661	0.020266	298	4	1.2261
Ppp1r15a	protein phosphatase 1, regulatory subunit 15A	5	0.005371	0.020279	299	4	1.0967
Ube2u	ubiquitin-conjugating enzyme E2U (putative)	5	0.0053777	0.020295	300	4	1.0657
Aim2	absent in melanoma 2	5	0.0054126	0.020398	301	4	1.6637
Efna1	ephrin A1	6	0.0054506	0.022203	302	3	0.69279
Nyap1	neuronal tyrosine-phosphorylated phosphoinositide 3-kinase adaptor 1	4	0.0054569	0.018969	303	4	1.169
Fam169a	family with sequence similarity 169, member A	5	0.0054675	0.020555	304	3	1.1195
Tmem63b	transmembrane protein 63b	5	0.0054832	0.020607	305	4	1.6339
Atp6v0a4	ATPase, H+ transporting, lysosomal V0 subunit A4	5	0.0055249	0.020731	306	3	0.25346
Lrrc36	leucine rich repeat containing 36	5	0.0055293	0.020749	307	4	1.2087
Apbb3	amyloid beta (A4) precursor protein-binding, family B, member 3	5	0.0055667	0.020875	308	4	1.6468
Tsta3	GDP-L-fucose synthase	5	0.0055808	0.020915	309	3	1.1401
St18	suppression of tumorigenicity 18	5	0.0055917	0.020945	310	4	1.7783
Ehd3	EH-domain containing 3	5	0.005598	0.020966	311	3	1.7317
Folh1	folate hydrolase 1	5	0.0056294	0.021078	312	3	1.8476
D930015E06Rik	transmembrane 131 like	5	0.0056736	0.021211	313	3	1.782
Tssc4	tumor-suppressing subchromosomal transferable fragment 4	5	0.0057206	0.021343	314	4	1.115
1700016D06Rik	RIKEN cDNA 1700016D06 gene	5	0.0057383	0.021398	315	4	1.421
Abhd17b	abhydrolase domain containing 17B	5	0.0057486	0.021431	316	4	1.2878
Cyfip1	cytoplasmic FMR1 interacting protein 1	5	0.0057487	0.021431	317	3	1.2749
Pyroxd2	pyridine nucleotide-disulphide oxidoreductase domain 2	5	0.0057668	0.021496	318	4	1.091
Morf4l1	mortality factor 4 like 1	5	0.0057873	0.021572	319	3	1.0403
BC107364	cDNA sequence BC107364	8	0.0057892	0.026303	320	6	1.2353
Wdr26	WD repeat domain 26	5	0.0058047	0.021626	321	3	0.89061
Hoxa2	homeobox A2	5	0.0058521	0.021771	322	4	1.3006
Npy6r	neuropeptide Y receptor Y6	5	0.0058599	0.021793	323	4	1.2143
Styxl1	serine/threonine/tyrosine interacting-like 1	5	0.0058638	0.021805	324	4	1.3426
Rhox9	reproductive homeobox 9	5	0.0058855	0.021881	325	3	1.2655
Sorcs3	sortilin-related VPS10 domain containing receptor 3	5	0.0059215	0.021995	326	4	1.7264
Dpep3	dipeptidase 3	5	0.0059254	0.022007	327	4	1.2473
Naa40	N(alpha)-acetyltransferase 40, NatD catalytic subunit	5	0.0059531	0.022085	328	3	1.6579
Zbed6	zinc finger, BED type containing 6	5	0.0060965	0.022518	329	3	0.86509
Htr2b	5-hydroxytryptamine (serotonin) receptor 2B	5	0.0061211	0.022595	330	3	1.4551
Dclk1	doublecortin-like kinase 1	12	0.0061214	0.032601	331	6	0.57391
Trps1	transcriptional repressor GATA binding 1	5	0.0061274	0.022615	332	3	1.598
Hs3st1	heparan sulfate (glucosamine) 3-O-sulfotransferase 1	4	0.0061292	0.021157	333	4	1.0037
Duoxa1	dual oxidase maturation factor 1	5	0.0061404	0.022657	334	3	1.2059
Rnf215	ring finger protein 215	5	0.0062097	0.022851	335	3	1.8252
Fgf21	fibroblast growth factor 21	5	0.0062141	0.022865	336	4	1.0623
Ago3	argonaute RISC catalytic subunit 3	5	0.0062218	0.02289	337	4	1.3012
Stk32a	serine/threonine kinase 32A	5	0.006225	0.022898	338	4	1.2329
Fbxw9	F-box and WD-40 domain protein 9	5	0.0062522	0.022971	339	3	1.6911
Dclk3	doublecortin-like kinase 3	5	0.0062619	0.022997	340	4	1.0745
Vmn1r18	vomeronasal 1 receptor 18	4	0.0062722	0.021637	341	3	1.9242
Proc	protein C	5	0.0062791	0.023047	342	4	1.5881
Hmox1	heme oxygenase 1	5	0.0063062	0.023136	343	4	1.8403
Fastk	Fas-activated serine/threonine kinase	5	0.0063082	0.023143	344	4	1.5555
Slbp	stem-loop binding protein	5	0.0063242	0.023192	345	4	1.8276
Crb3	crumbs family member 3	5	0.0063395	0.023236	346	3	1.4858
Cmtm5	CKLF-like MARVEL transmembrane domain containing 5	5	0.0063491	0.023266	347	3	1.7446
Mael	maelstrom spermatogenic transposon silencer	5	0.0063718	0.02333	348	3	1.5789
Nsun3	NOL1/NOP2/Sun domain family member 3	5	0.0064652	0.023596	349	3	1.6717
Dtnbp1	dystrobrevin binding protein 1	5	0.0065319	0.023813	350	4	1.4958
Ntpcr	nucleoside-triphosphatase, cancer-related	5	0.0065637	0.023917	351	4	1.4452
Evl	Ena-vasodilator stimulated phosphoprotein	5	0.0065688	0.023934	352	3	1.6485
Ubxn2a	UBX domain protein 2A	4	0.0066357	0.022804	353	3	1.7077
Apoa5	apolipoprotein A-V	5	0.0066524	0.024168	354	3	1.7616
Ctsb		5	0.0066664	0.024216	355	4	1.638
Acoxl	acyl-Coenzyme A oxidase-like	5	0.0066968	0.024311	356	4	1.704
Ghsr	growth hormone secretagogue receptor	5	0.0067132	0.024348	357	3	1.7399
Phgdh	3-phosphoglycerate dehydrogenase	5	0.0067226	0.024375	358	4	1.7937
Ccdc9	coiled-coil domain containing 9	5	0.0067481	0.024444	359	4	1.4797
Asphd1	aspartate beta-hydroxylase domain containing 1	5	0.0067799	0.024544	360	4	1.209
Trim41	tripartite motif-containing 41	5	0.0067973	0.024597	361	4	1.0661
Rdh14	retinol dehydrogenase 14 (all-trans and 9-cis)	5	0.0068027	0.024614	362	4	1.6756
9130204L05Rik	S100 calcium binding protein A7 like 2	5	0.0068359	0.024705	363	3	1.8138
Cyp2c39	cytochrome P450, family 2, subfamily c, polypeptide 39	4	0.0068508	0.023494	364	4	1.5362
Klhdc8b	kelch domain containing 8B	5	0.0068541	0.024764	365	4	1.1443
Pex5	peroxisomal biogenesis factor 5	5	0.0068658	0.024804	366	4	1.2036
Med8	mediator complex subunit 8	5	0.0069771	0.02513	367	3	0.94202
Ppl	periplakin	5	0.0070032	0.025201	368	4	1.6228
Agt	angiotensinogen (serpin peptidase inhibitor, clade A, member 8)	5	0.007013	0.025236	369	4	1.1805
Trit1	tRNA isopentenyltransferase 1	5	0.0070369	0.025306	370	3	1.6113
Morc1	microrchidia 1	5	0.0070878	0.025456	371	3	1.8087
Gm597	predicted gene 597	4	0.0071681	0.024505	372	4	1.152
Csnk1d	casein kinase 1, delta	5	0.0072207	0.025815	373	3	1.6128
Strn	striatin, calmodulin binding protein	5	0.0072221	0.025822	374	3	1.7499
Eif2a	eukaryotic translation initiation factor 2A	5	0.0072861	0.026003	375	4	1.6011
Fras1	Fraser extracellular matrix complex subunit 1	5	0.0072886	0.026012	376	4	1.598
Kcnd3	potassium voltage-gated channel, Shal-related family, member 3	5	0.0072945	0.026028	377	4	1.5947
Aspa	aspartoacylase	5	0.0072951	0.026031	378	4	1.2066
Aloxe3	arachidonate lipoxygenase 3	5	0.0073083	0.026075	379	3	1.7358
Klf12	Kruppel-like factor 12	5	0.0073181	0.026103	380	3	0.73317
Rbm42	RNA binding motif protein 42	5	0.0073704	0.02625	381	3	1.0024
Polh	polymerase (DNA directed), eta (RAD 30 related)	5	0.0074077	0.026366	382	3	1.6963
Pof1b	premature ovarian failure 1B	5	0.0074263	0.026424	383	4	0.92757
Pabpc2	poly(A) binding protein, cytoplasmic 2	5	0.0075439	0.026779	384	3	1.2198
Atxn1	ataxin 1	5	0.0076115	0.026964	385	4	1.5892
Dio2	deiodinase, iodothyronine, type II	5	0.0077596	0.027421	386	3	1.7282
Gas2l3	growth arrest-specific 2 like 3	5	0.0077931	0.02752	387	4	1.763
Pdlim4	PDZ and LIM domain 4	5	0.0078031	0.027551	388	4	1.2511
Btnl2	butyrophilin-like 2	5	0.0078086	0.027565	389	3	1.5675
Ankrd9	ankyrin repeat domain 9	5	0.0078625	0.027715	390	4	1.0813
Tdrkh	tudor and KH domain containing protein	5	0.0078732	0.027756	391	3	0.78302
Akap5	A kinase (PRKA) anchor protein 5	5	0.0079333	0.027945	392	3	1.4667
Slc17a5	solute carrier family 17 (anion/sugar transporter), member 5	5	0.0079538	0.028003	393	3	1.6131
Tmem89	transmembrane protein 89	5	0.008002	0.028136	394	4	1.0051
Ptpn6	protein tyrosine phosphatase, non-receptor type 6	5	0.0080218	0.028196	395	3	1.7612
Epb4.1l4a	erythrocyte membrane protein band 4.1 like 4a	4	0.0080453	0.02734	396	3	1.5013
Zdhhc4	zinc finger, DHHC domain containing 4	5	0.0080612	0.02832	397	3	1.6295
Reep2	receptor accessory protein 2	5	0.0080953	0.028409	398	3	0.86733
Rsph3a	radial spoke 3A homolog (Chlamydomonas)	5	0.0081134	0.028466	399	3	0.81331
Ica1l	islet cell autoantigen 1-like	5	0.0081272	0.028509	400	3	1.7088
Zik1	zinc finger protein interacting with K protein 1	5	0.0081556	0.0286	401	3	1.3566
Atp7b	ATPase, Cu++ transporting, beta polypeptide	5	0.008183	0.028688	402	4	1.2504
Zbtb9	zinc finger and BTB domain containing 9	5	0.0081979	0.028738	403	4	1.4005
BC005561	None	5	0.0082102	0.028764	404	3	0.78587
Acp5	acid phosphatase 5, tartrate resistant	5	0.0082146	0.028773	405	4	1.226
Rpl22l1	ribosomal protein L22 like 1	5	0.0082761	0.028955	406	4	1.6
Plbd1	phospholipase B domain containing 1	5	0.0083417	0.02917	407	4	1.1295
Fem1b	fem 1 homolog b	5	0.0083568	0.029214	408	4	1.1564
Oxtr	oxytocin receptor	5	0.0084142	0.029384	409	4	1.0207
Tmem161b	transmembrane protein 161B	5	0.0084396	0.029455	410	4	1.0344
Acot10	acyl-CoA thioesterase 10	5	0.0084674	0.029539	411	3	1.5734
Ebpl	emopamil binding protein-like	5	0.0084685	0.029539	412	4	1.1502
Cbfb	core binding factor beta	5	0.0084837	0.029584	413	4	1.5912
ATP6V1a	ATPase, H+ transporting, lysosomal V1 subunit A	5	0.0084853	0.029588	414	3	1.329
Atad5	ATPase family, AAA domain containing 5	5	0.0085281	0.029708	415	4	1.3848
Fam178a	SMC5-SMC6 complex localization factor 2	5	0.0085408	0.029743	416	3	0.68554
Fam196b	inhibitory synaptic factor family member 2B	5	0.0085658	0.029819	417	4	1.0562
Ceacam13	carcinoembryonic antigen-related cell adhesion molecule 13	4	0.0086349	0.029217	418	4	1.0167
Gck	glucokinase	5	0.0086363	0.030056	419	4	1.6642
Efnb1	ephrin B1	5	0.0086466	0.030083	420	4	1.1399
4921524J17Rik	RIKEN cDNA 4921524J17 gene	5	0.0086501	0.030088	421	4	1.5219
Ccnb2	cyclin B2	5	0.0086518	0.030091	422	4	1.1442
Colgalt2	collagen beta(1-O)galactosyltransferase 2	5	0.0086691	0.030134	423	4	1.1997
Brpf3	bromodomain and PHD finger containing, 3	5	0.008768	0.030411	424	4	1.0574
Bloc1s6	biogenesis of lysosomal organelles complex-1, subunit 6, pallidin	5	0.0088225	0.03056	425	3	1.0672
Foxf2	forkhead box F2	5	0.0088387	0.030611	426	3	1.5702
Arfgap2	ADP-ribosylation factor GTPase activating protein 2	5	0.0088432	0.030625	427	4	1.6015
Ndufaf2	NADH:ubiquinone oxidoreductase complex assembly factor 2	5	0.0088748	0.030714	428	4	1.1555
Fam229a	family with sequence similarity 229, member A	5	0.0088871	0.030745	429	4	1.1891
D10Wsu102e	NOP protein chaperone 1	5	0.0089341	0.030883	430	3	1.1103
Galr2	galanin receptor 2	5	0.0089912	0.031046	431	3	0.71258
Fkbp1a	FK506 binding protein 1a	5	0.0090287	0.031156	432	4	1.0479
Sez6	seizure related gene 6	5	0.0090352	0.031174	433	3	1.6186
Rbm11	RNA binding motif protein 11	5	0.0090394	0.031187	434	4	1.2157
Mgat2	mannoside acetylglucosaminyltransferase 2	5	0.0090573	0.031242	435	4	0.92375
Poc1a	POC1 centriolar protein A	5	0.0091288	0.031434	436	3	1.7058
Ly6g6c	lymphocyte antigen 6 complex, locus G6C	4	0.0091731	0.030898	437	4	0.88908
1700092M07Rik	RIKEN cDNA 1700092M07 gene	5	0.0092914	0.031926	438	4	0.90601
C7	complement component 7	5	0.0093442	0.03209	439	4	1.0257
Mapk8ip3	mitogen-activated protein kinase 8 interacting protein 3	5	0.0093667	0.032153	440	3	1.6043
Tfg	Trk-fused gene	5	0.0093877	0.032213	441	3	0.74368
Ralgapa2	Ral GTPase activating protein, alpha subunit 2 (catalytic)	5	0.0094329	0.032354	442	4	1.1742
Gipc2	GIPC PDZ domain containing family, member 2	5	0.0094363	0.032368	443	3	1.2229
Acot3	acyl-CoA thioesterase 3	5	0.009477	0.032503	444	4	1.5718
Wbp1l	WW domain binding protein 1 like	5	0.0094891	0.032543	445	4	1.2984
Zfp704	zinc finger protein 704	5	0.0094946	0.032561	446	4	0.97278
Rabgap1l	RAB GTPase activating protein 1-like	10	0.0095144	0.044254	447	7	0.89474
Tmem57	macoilin 1	5	0.0095149	0.032615	448	4	1.608
Ttll2	tubulin tyrosine ligase-like family, member 2	5	0.0096527	0.033021	449	3	1.722
Etv4	ets variant 4	5	0.0096936	0.033148	450	4	1.1592
Exoc3l4	exocyst complex component 3-like 4	5	0.0097462	0.033311	451	4	1.0772
Alg11	asparagine-linked glycosylation 11 (alpha-1,2-mannosyltransferase)	5	0.009765	0.033366	452	3	1.5771
Ucn3	urocortin 3	5	0.009771	0.033384	453	3	0.83915
Aig1	androgen-induced 1	5	0.0097857	0.033431	454	4	1.3624
Slc22a18抑制细胞增殖	solute carrier family 22 (organic cation transporter), member 18	5	0.0097887	0.033437	455	3	1.5911
Ehmt2	euchromatic histone lysine N-methyltransferase 2	5	0.0097914	0.033445	456	4	1.4918
Nrn1l	neuritin 1-like	5	0.0097933	0.033449	457	4	1.2711
Fsbp	fibrinogen silencer binding protein	5	0.0098363	0.033571	458	3	1.5913
Bud13	BUD13 homolog	5	0.0098423	0.033586	459	3	1.7188
Trp53bp1	transformation related protein 53 binding protein 1	5	0.0098671	0.03366	460	4	1.0429
Epha2	Eph receptor A2	5	0.009869	0.033668	461	4	0.97798
A330050F15Rik	A kinase (PRKA) anchor inhibitor 1	5	0.0098692	0.033668	462	4	1.6842
Ell2	elongation factor for RNA polymerase II 2	5	0.0098901	0.033742	463	3	1.5784
Ipo8	importin 8	5	0.00998	0.033984	464	4	1.6799
Dguok	deoxyguanosine kinase	5	0.01002	0.034108	465	4	1.3076
Orai1	ORAI calcium release-activated calcium modulator 1	5	0.010077	0.034264	466	4	1.1242
Ccno	cyclin O	5	0.010131	0.034414	467	4	1.5803
Enc1	ectodermal-neural cortex 1	5	0.010141	0.034452	468	4	1.1216
Chst7	carbohydrate (N-acetylglucosamino) sulfotransferase 7	5	0.010168	0.034546	469	4	0.96855
B4galt5	UDP-Gal:betaGlcNAc beta 1,4-galactosyltransferase, polypeptide 5	5	0.010174	0.034563	470	4	1.1603
Gorab	golgin, RAB6-interacting	5	0.010191	0.034618	471	4	1.0851
Agpat5	1-acylglycerol-3-phosphate O-acyltransferase 5 (lysophosphatidic acid acyltransferase, epsilon)	5	0.010211	0.03468	472	3	1.0031
Ncam2	neural cell adhesion molecule 2	5	0.010247	0.034787	473	3	1.4055
Kdelc1	protein O-glucosyltransferase 2	5	0.010251	0.034798	474	3	0.72788
Clybl	citrate lyase beta like	5	0.010262	0.034833	475	3	1.5183
Zfp292	zinc finger protein 292	5	0.010265	0.034843	476	3	1.573
Batf2	basic leucine zipper transcription factor, ATF-like 2	5	0.010268	0.03485	477	3	1.5801
Vtn	vitronectin	5	0.010271	0.034857	478	4	1.37
Slco2b1	solute carrier organic anion transporter family, member 2b1	5	0.010293	0.03492	479	4	1.2517
Lrcol1	leucine rich colipase-like 1	5	0.010322	0.034997	480	4	1.2399
Chst9	carbohydrate (N-acetylgalactosamine 4-0) sulfotransferase 9	5	0.010325	0.035005	481	4	1.7002
Thnsl1	threonine synthase-like 1 (bacterial)	10	0.010351	0.047701	482	7	0.92327
Uty	ubiquitously transcribed tetratricopeptide repeat containing, Y-linked	5	0.010376	0.035154	483	3	1.6784
Zfyve19	zinc finger, FYVE domain containing 19	5	0.010387	0.035183	484	4	0.96266
Slco1c1	solute carrier organic anion transporter family, member 1c1	5	0.010391	0.035198	485	3	1.5576
Farp2	FERM, RhoGEF and pleckstrin domain protein 2	5	0.010413	0.035263	486	3	1.5697
Acta2	actin alpha 2, smooth muscle, aorta	5	0.010453	0.035379	487	3	1.7041
Mrgpre	MAS-related GPR, member E	5	0.010478	0.035461	488	4	1.4067
Pacsin3	protein kinase C and casein kinase substrate in neurons 3	5	0.01048	0.035467	489	4	1.1173
Ces2e	carboxylesterase 2E	5	0.010496	0.035511	490	4	1.5831
Ltbp3	latent transforming growth factor beta binding protein 3	5	0.010529	0.03562	491	3	1.1361
Slc35f6	solute carrier family 35, member F6	5	0.010545	0.035665	492	4	1.2234
Lgals12	lectin, galactose binding, soluble 12	5	0.010556	0.035695	493	3	1.0009
Pkd1	polycystin 1, transient receptor potential channel interacting	5	0.010602	0.035824	494	3	1.4331
Arl8b	ADP-ribosylation factor-like 8B	5	0.010605	0.035832	495	4	1.2899
Spaca4	sperm acrosome associated 4	5	0.010649	0.035958	496	3	1.606
Srr	serine racemase	5	0.010684	0.03605	497	3	1.6902
Ube2l6	ubiquitin-conjugating enzyme E2L 6	5	0.010699	0.03609	498	3	1.6894
Trim36	tripartite motif-containing 36	5	0.010739	0.036204	499	3	1.6962
Stx17	syntaxin 17	5	0.010743	0.036215	500	3	1.4676
Fkbp5	FK506 binding protein 5	5	0.010772	0.036293	501	3	1.5357
Duoxa2	dual oxidase maturation factor 2	5	0.010775	0.036304	502	3	1.1382
Tfcp2	transcription factor CP2	5	0.010776	0.036307	503	4	1.2811
Adh7	alcohol dehydrogenase 7 (class IV), mu or sigma polypeptide	5	0.010778	0.036314	504	4	0.97214
1700001K19Rik	RIKEN cDNA 1700001K19 gene	5	0.010781	0.036323	505	4	1.1955
Ccrl2	chemokine (C-C motif) receptor-like 2	5	0.010806	0.036401	506	4	1.0353
Wbp5	transcription elongation factor A like 9	5	0.010852	0.03653	507	3	1.1442
Gm9513	prostate and testis expressed 11	5	0.010869	0.036589	508	4	1.0751
Slc4a10	solute carrier family 4, sodium bicarbonate cotransporter-like, member 10	5	0.010914	0.036717	509	4	0.9624
Suz12	SUZ12 polycomb repressive complex 2 subunit	5	0.010933	0.036782	510	4	1.3828
Gucy2g	guanylate cyclase 2g	5	0.010968	0.036903	511	4	1.665
Tmprss12	transmembrane (C-terminal) protease, serine 12	5	0.010975	0.036925	512	4	1.5466
Ccr4	chemokine (C-C motif) receptor 4	5	0.01099	0.036968	513	3	1.0456
Lipi	lipase, member I	4	0.010991	0.035232	514	3	1.7979
Stag3	stromal antigen 3	5	0.011004	0.037015	515	3	0.79766
4931408C20Rik	RIKEN cDNA 4931408C20 gene	5	0.011014	0.03705	516	4	1.3421
Bace1	beta-site APP cleaving enzyme 1	5	0.011047	0.037146	517	4	1.062
Clcn5	chloride channel, voltage-sensitive 5	5	0.011053	0.037164	518	3	1.6651
Apobec4	apolipoprotein B mRNA editing enzyme, catalytic polypeptide-like 4 (putative)	5	0.011068	0.03721	519	4	1.0822
Adam39	a disintegrin and metallopeptidase domain 39	5	0.011081	0.037252	520	3	0.74689
Mecp2	methyl CpG binding protein 2	5	0.011082	0.037257	521	4	1.0666
Cdkl5	cyclin-dependent kinase-like 5	5	0.011144	0.037447	522	4	1.5489
Elovl7	ELOVL family member 7, elongation of long chain fatty acids (yeast)	5	0.011157	0.037486	523	4	1.0094
Poc1b	POC1 centriolar protein B	5	0.011157	0.037488	524	3	1.1632
Col24a1	collagen, type XXIV, alpha 1	5	0.011192	0.03759	525	4	1.1988
Mad2l1bp	MAD2L1 binding protein	5	0.011245	0.037721	526	3	1.4941
Desi2	desumoylating isopeptidase 2	4	0.01125	0.035827	527	3	1.4962
4632428N05Rik	V-set immunoregulatory receptor	5	0.011264	0.037783	528	3	1.5049
Tasp1		5	0.011287	0.03784	529	3	1.4608
Naga		5	0.011313	0.037915	530	3	1.6217
Vimp		5	0.011319	0.037935	531	4	1.2084
4833424O15Rik		5	0.01143	0.038265	532	3	1.4697
Gas8		5	0.01146	0.03835	533	3	1.1259
Vps13b		5	0.011511	0.038508	534	4	1.4149
Ino80d		5	0.01154	0.038593	535	4	1.0136
Prdm6		5	0.011578	0.038698	536	3	1.605
Chadl		5	0.011626	0.038835	537	4	0.90473
Sytl3		5	0.011644	0.038889	538	3	1.5648
Syt7		5	0.011668	0.038964	539	4	1.0224
Cabyr		5	0.011688	0.039026	540	3	0.78974
Tspyl1		5	0.011692	0.039041	541	4	1.0807
Prss44		5	0.011705	0.039075	542	4	0.98175
Plxdc1		5	0.011744	0.039177	543	3	1.4711
Zc3h6		5	0.01175	0.039194	544	3	1.519
Cldn7		5	0.011804	0.039348	545	4	1.53
Spam1		5	0.011807	0.03936	546	3	1.5979
Ap4b1		5	0.011833	0.039439	547	3	0.75111
Styk1		5	0.011871	0.039565	548	4	1.0025
Gm11437		5	0.011875	0.039579	549	4	1.3795
Zbtb17		5	0.011897	0.039633	550	4	0.95848
Cd37		5	0.011905	0.03966	551	4	1.0319
Zfp661		5	0.011944	0.039781	552	3	0.81541
Tpd52l2		5	0.011947	0.039789	553	4	1.2133
Gykl1		5	0.011995	0.039925	554	4	1.1461
Actg2		5	0.012058	0.040117	555	4	0.99823
Dock8		5	0.01213	0.040323	556	3	1.451
Gm5617		5	0.012164	0.04043	557	3	1.476
Pcdha10		5	0.012167	0.040437	558	3	0.73492
Vmn2r111		4	0.012173	0.037841	559	3	1.5967
C2		5	0.012217	0.040575	560	4	1.1597
Zfp612		5	0.012225	0.040605	561	3	1.6141
Nek11		5	0.01223	0.040616	562	4	1.1026
Syap1		5	0.01227	0.04074	563	3	1.1563
BC048562		5	0.012379	0.041058	564	4	0.89501
Gtpbp2		5	0.01239	0.0411	565	3	0.88397
Fubp1		5	0.012397	0.041123	566	4	1.0409
Arhgdia		5	0.01242	0.041198	567	3	0.67461
Inip		5	0.012455	0.04129	568	3	1.6219
Il1rapl2		5	0.012549	0.041543	569	4	0.91678
Lao1		5	0.012573	0.041621	570	3	1.5536
Sik3		5	0.012599	0.041698	571	4	1.1109
Adamts2		5	0.012611	0.04174	572	3	1.5132
Ankrd32		5	0.012639	0.041821	573	4	1.4552
Camk4		5	0.012694	0.041992	574	3	1.3402
Med26		5	0.012742	0.042114	575	4	1.5719
Fcrls		5	0.012765	0.042178	576	4	0.87939
Tril		5	0.012849	0.042434	577	3	1.4282
Mybl1		5	0.012874	0.042517	578	4	0.92543
Ipo9		5	0.012886	0.042544	579	4	1.4204
Nptn		5	0.0129	0.042583	580	4	1.0386
Tlx3		5	0.012905	0.0426	581	3	1.5898
Myo1g		5	0.01295	0.042733	582	4	1.0207
Hecw1		5	0.012953	0.042745	583	4	1.1184
Hacl1		5	0.012955	0.042749	584	3	1.4704
Pml		5	0.01298	0.042817	585	4	1.0447
Zfp788		5	0.013002	0.042872	586	3	0.79569
Cap2		5	0.013032	0.042955	587	4	1.051
Slc4a2		5	0.013054	0.043021	588	4	1.0427
Qtrt1		5	0.013097	0.043134	589	4	1.4448
Ddc		5	0.013131	0.043242	590	4	0.91326
Timd2		5	0.013151	0.043301	591	3	0.9544
Pola2		5	0.01328	0.043683	592	3	1.2695
Vmn2r110		5	0.013335	0.043832	593	3	1.6145
Dpcr1		5	0.013349	0.043875	594	4	1.3361
Clu		5	0.013423	0.044067	595	3	1.5365
Acadm		5	0.013496	0.044285	596	3	1.5112
Gys2		5	0.013531	0.044387	597	4	1.0921
Paqr4		5	0.013546	0.044427	598	3	1.3206
Lingo2		5	0.013561	0.044471	599	3	1.1316
Evx1		5	0.013588	0.04456	600	4	1.0529
Mtfp1		5	0.013593	0.044572	601	4	0.9444
Ctla2b		4	0.013596	0.041065	602	3	1.7505
Ntn4		5	0.013669	0.04479	603	4	1.2963
Cyb5r3		5	0.013672	0.044798	604	4	1.3484
Nfe2l3		5	0.013674	0.044801	605	3	1.4293
Trim30a		5	0.013746	0.045024	606	4	1.0034
Plekhh1		5	0.013747	0.04503	607	3	1.5184
Ptpn13		5	0.013758	0.045061	608	4	1.0458
Cpox		5	0.013819	0.045238	609	4	1.1227
Gbx2		5	0.013839	0.045301	610	3	1.4243
Zbtb20		5	0.013845	0.045319	611	4	0.90018
Bex1		4	0.01385	0.041655	612	3	1.554
Gm13178		5	0.013857	0.045351	613	4	1.2782
Rims2		5	0.013877	0.045417	614	3	0.62836
Mbnl3		5	0.013886	0.045444	615	4	1.2022
Egln1		5	0.013937	0.045581	616	4	0.84912
AI607873		5	0.013957	0.045636	617	4	1.449
F13a1		5	0.013966	0.045662	618	4	1.0141
Cux1		5	0.01397	0.045673	619	3	1.048
Klk7		5	0.013987	0.045719	620	3	1.5552
Epcam		5	0.013992	0.045735	621	3	1.5475
Ddb2		5	0.014027	0.045823	622	4	1.3281
Tgm5		5	0.014043	0.045871	623	3	1.5433
Ifih1		4	0.014073	0.042161	624	3	1.347
Zfp735		5	0.014086	0.046001	625	3	1.2829
Rraga		5	0.014087	0.046003	626	3	1.403
Tmem181a		5	0.014098	0.046034	627	4	1.019
Crisp4		5	0.014114	0.046066	628	3	0.91583
Plcb1		5	0.014154	0.046177	629	3	1.4195
Ficd		5	0.014308	0.04662	630	4	1.4415
Kat5		5	0.014336	0.046705	631	3	0.95777
Scp2		5	0.01436	0.046772	632	3	0.86598
Fhl5		5	0.014369	0.0468	633	4	1.2575
Mall		5	0.014387	0.046848	634	4	1.1095
1110007C09Rik		5	0.01441	0.046909	635	3	1.4424
Zfp516		5	0.014419	0.046933	636	4	1.3853
Irak1bp1		5	0.014422	0.046938	637	4	1.0399
Serpina1f		5	0.014432	0.046969	638	3	1.5904
2610002M06Rik		5	0.014447	0.04701	639	3	0.89766
Stau2		5	0.014469	0.047079	640	4	0.88511
Nup37		5	0.01447	0.047083	641	3	1.6106
Pld1		5	0.014519	0.047216	642	4	0.97576
Pfkl		5	0.014538	0.047267	643	3	1.4176
Zfp777		5	0.014541	0.047274	644	3	0.6638
Camk2n2		5	0.014589	0.047416	645	4	1.4384
Celf5		5	0.014618	0.047505	646	3	1.6077
Fabp7		5	0.014622	0.047513	647	4	0.98606
Cspp1		5	0.014622	0.047513	648	3	1.5519
4930564D02Rik		5	0.014637	0.04755	649	4	1.0526
Lypd2		5	0.014676	0.047652	650	4	1.2289
Slc25a11		5	0.014771	0.047927	651	4	1.2141
Lin28a		5	0.014811	0.048046	652	4	0.9768
Rbm26		5	0.014859	0.048176	653	3	1.5543
Zmiz1		5	0.014947	0.048432	654	3	0.68866
Map1b		5	0.014987	0.048546	655	3	1.4792
Akap9		5	0.015051	0.048732	656	3	0.83835
Nbeal1		5	0.015058	0.048753	657	3	0.91176
Sntb1		5	0.015116	0.048909	658	3	1.0175
Prcc		5	0.015144	0.048979	659	4	1.0199
Tmem30b		5	0.015149	0.048995	660	4	0.9418
Angpt2		5	0.015162	0.049033	661	3	1.4656
Grm7		5	0.015169	0.049056	662	3	0.64733
Dll3		5	0.015173	0.04907	663	3	1.4346
Ddx52		5	0.015185	0.049102	664	3	1.532
Gm5538		5	0.015221	0.049215	665	4	1.0437
Eef1b2		5	0.015234	0.049253	666	4	1.0867
Tbx1		5	0.015243	0.049279	667	3	1.5156
Prr7		5	0.015245	0.049281	668	3	0.75434
Rnf128		5	0.015252	0.049303	669	4	1.013
Trpc4ap		5	0.015337	0.049558	670	3	1.5306
Gm5800		3	0.015418	0.040369	671	3	1.3125
Vmn1r21		5	0.015421	0.049801	672	4	0.79195
Pydc4		4	0.015457	0.04531	673	3	1.4067
Rbm41		5	0.015486	0.049982	674	4	0.89432
Fgf7		5	0.015492	0.049999	675	4	0.97878
Phyhd1		4	0.015621	0.045703	676	3	1.2215
Fbxo8		4	0.016245	0.047107	677	3	1.274
Oas1f		4	0.016427	0.047504	678	3	1.2574
2010001E11Rik		3	0.01897	0.049099	679	3	1.1158
