# Supplementary material for: TCF25 serves as a nutrient sensor to orchestrate metabolic adaptation and cell death by enhancing lysosomal acidification under glucose starvation
Source: Cell Rep. Author manuscript; Available in PMC 2026 Mar 24. (PMC13010378; doi:10.1016/j.celrep.2025.116186)
Supplement: 3 [file NIHMS2113379-supplement-3.xlsx]

## Sheet: oligonucleotide for shRNA
	The following oligonucleotide sequences were used for the shRNA-targeted mRNA (5’-3’):
	Hs-shATP6V1A #1	CCTACGGGTTGGTAGTCATAT
	Hs-shATP6V1A #2	CACTGAAAGATGGTGAGGCAA
	Mus-shATP6V1A #1	GTCCAACATGATTTCATTCTA
	Mus-shATP6V1A #2	GCAGGAAATACTTCCATTTAA
	Hs-shCTSB #1	CCTTTGATGCACGGGAACAAT
	Hs-shCTSB #2	GCTGGTCAACTATGTCAACAA
	Mus-shCTSB #1	CCTTTGATGCACGGGAACAAT
	Mus-shCTSB #2	CGAACCTGCATTCACACCAAT
	Hs-shNCOA4 #1	ACTCTTGTTTATCGAAGTATA
	Hs-shNCOA4 #2	TCAGCAGCTCTACTCGTTATT
	The following oligonucleotide sequences were used for the sgRNA-targeted genes (5’-3’):
	Hs-sgTCF25 #1	CGTTCGGTCCTATGTCGCGC
	Hs-sgTCF25 #2	AGTCAACAACCGCTTCGAGC
	Mus-sgATP6V0D1 #1	TCGATGACTGACACCGTCAG
	Mus-sgATP6V0D1 #2	TGGCGAGCGGCTCATAAGCA
	Hs-sgATP6V0D1 #1	CATCTGCAGAGCACTGATTA
	Hs-sgATP6V0D1 #2	GCTCAAGGAGAAGATGGTGG
	Mus-sgNCOA4 #1	CCCCACTTCCAGCACTACGT
	Mus-sgNCOA4 #2	AACAAGTCAGTAGCAATGTT
	The following oligonucleotide sequences were used for RT-PCR (5’-3’):
	Mus-FTH1-RT-F	CAAGTGCGCCAGAACTACCAC
	Mus-FTH1-RT-R	GCCACATCATCTCGGTCAAAA
	The following oligonucleotide sequences were used for Genotyping of TCF25 (5’-3’):
	TCF25-GT-F	TGAAAGCCAGCCATCTCCAAA
	TCF25-GT-R	GCTCGGCATTTTCTTCCACCT
